# Supplementary material for: Validity and reliability of “My Jump app” to assess vertical jump performance: a meta-analytic review
Source: Sci Rep. 2023 Nov 17;13:20137. doi: 10.1038/s41598-023-46935-x (PMC10656545; doi:10.1038/s41598-023-46935-x)
Supplement: Supplementary file 1 — Supplementary Information 1. [file 41598_2023_46935_MOESM1_ESM.xlsx]

## Sheet: Sayfa1
	Study	Sample characteristics	Criterion	Activity patterns	Study Design	My Jump results (mean ± SD)	Criterion results (mean ± SD)	Validity outputs	Reliability Outputs
	Alias et al., 2021	N= 25, recreational athletes	None	CMJ	Participants performed CMJ for five attempts and was recorded by using an iPhone 7 Plus in 240 frames per second. The videos were then rated by three raters and rated again seven days later using the My Jump 2 mobile application.	23.7 ± 5.7	None	None	ICC= 1.00 (inter-rater) ICC= 1.00 (intra-rater) ICC= 1.00 (within session-device)
	Balsalobre-Fernández et al., 2015	N= 20, recreationally active, healthy, sport sciences male students, age= 22.1 ± 3.6 years, height= 181 ± 8 cm, body mass= 74.0 ± 10.4 kg	Force platform (Kistler 9287 BA, Kistler Instruments Ltd., Hook, UK)	CMJ	Participants performed five CMJs on the force platform while being recorded with an iPhone 5s. Each jump was separated by a 2 min passive rest period.	Not reported	Not reported	Pearson r= 0.995	ICC= 0.997 (within session-device); 0.999 (inter-rater)
	Barbalho et al., 2021	N= 11, male soccer players, age= 18.2 ± 1.3 years, height= 174 ± 7 cm, body mass= 69.9 ± 9.5 kg	Force platform (BIOMEC400; EMG System do Brasil, Ltda, SP, Brazil)	DJ30	The data collection was done in a single session. The My Jump 2 app and force plate data were recorded simultaneously from the 3 jumps that were performed by each athlete.	33.1 ± 11.5	33.4 ± 11.6	Not reported	ICC= 1.00 (inter-rater) ICC= 1.00 (intra-rater)
	Bishop et al., 2022a	N= 27, postgraduate sport science students, age= 26.3 ± 5.1 years, height= 178 ± 6 cm, body mass= 82.8 ± 11.7 kg	Force platform (Hawkin Dynamics, Westbrook, ME, USA)	CMJ	Participants performed three practice trials of the CMJ, at their perceived maximal effort. An iPad device was mounted to a tripod at a height of 0.75 m at a distance of 3 m from the front of the force plates.	37.0 ± 8.0	37.0 ± 7.0	Pearson r= 0.98	ICC= 0.997 (within session-device)
	Bishop et al., 2022b	N= 30, national-level youth basketball athletes, age= 17.7 ± 1.3 years, height= 181 ± 10 cm, body mass= 73.3 ± 13.3 kg	None	CMJSL DJSL	Participants performed single-leg countermovement jumps and single-leg drop jumps all assessed using the My Jump 2 app. To analyze the jump tests, a trained sports scientist with 2 years of experience in slow-motion video apps recorded a video of each test for its analysis using the My Jump 2.	CMJSL_L1=13.7 ± 5.4 CMJSL_L2=13.7 ± 5.9 CMJSL_R1=14.2 ± 5.3 CMJSL_R1=13.3 ± 4.7 DJSL_L1=11.6 ± 6.0 DJSL_L2=11.0 ± 5.7 DJSL_R1=12.1 ± 5.9 DJSL_R1=11.3 ± 5.7	None	None	ICC= 0.965 (within session-device for CMJSL_L); 0.940 (within session-device for CMJSL_R) ICC= 0.975 (within session-device for DJSL_L); 0.965 (within session-device for DJSL_R)
	Bogataj et al., 2020a	N= 44, recreationally active and had membership in the local gym in Subotica, Serbia, 26 male (age= 30 ± 10 years, height= 178 ± 16 cm, body mass= 86 ± 24 kg) and 18 female (age= 29 ± 5 years, height= 170 ± 6 cm, body mass= 60 ± 9 kg)	Photocell system (Optojump photocell system; Microgate, Bolzano, Italy)	CMJ CMJAS SQJ	Participants performed three jumps (in three styles) on the photocell system while being recorded with an iPhone X. Each jump was separated by a 2 min rest period.	CMJ: 31.9 ± 6.6 SQJ: 29.6 ± 6.0 CMJAS: 39.4 ± 9.7	CMJ: 32.5 ± 7.1 SQJ: 30.0 ± 6.3 CMJAS: 39.7 ± 9.5	CMJ Pearson r= 0.98 (for males); 0.96 (for females) Squat Jump Pearson r= 0.95 (for males); 0.97 (for females) CMJ with arm swing Pearson r= 0.98 (for males); 0.94 (for females)	CMJ ICC= 0.96 (absolute agrement for males); 0.97 (absolute agrement for females) Squat Jump ICC= 0.93 (absolute agrement for males); 0.94 (absolute agrement for females) CMJ with arm swing ICC= 0.97 (absolute agrement for males); 0.97 (absolute agrement for females)
	Bogataj et al., 2020b	N= 48, primary school children from Subotica, Serbia, 26 male (age= 12.3 ± 0.8 years, height= 159 ± 13 cm, body mass= 51.8 ± 18.3 kg) and 22 female (age= 11.8 ± 0.8 years, height= 157 ± 10 cm, body mass= 50.6 ± 11.6 kg)	Photocell system (Optojump photocell system; Microgate, Bolzano, Italy)	CMJ CMJAS SQJ	Participants performed three jumps (in three styles) on the photocell system while being recorded with an iPhone X. Each jump was separated by a 2 min rest period.	CMJ: 24.5 ± 4.7 SQJ: 22.3 ± 4.1 CMJAS: 27.0 ± 5.8	CMJ: 24.6 ± 4.3 SQJ: 22.2 ± 4.5 CMJAS: 27.2 ± 5.8	CMJ Pearson r= 0.97 Squat Jump Pearson r= 0.97 CMJ with arm swing Pearson r= 0.99	CMJ ICC= 0.96 (absolute agrement) Squat Jump ICC= 0.88 (absolute agrement) CMJ with arm swing ICC= 0.93 (absolute agrement)
	Brooks et al., 2018	N= 26 (14 male and 12 female), healthy and recreationally active adults, age= 23.2 ± 3.5 years, height= 170 ± 10 cm, body mass= 74.0 ± 10.4 kg	(1) AMTI AccuPower force platform (Advanced Mechanical Technology Inc., MA, USA) (2) Yardstick jump-and-reach apparatus	CMJAS	Participants completed the test protocol on two occasions, separated by a minimum of seven days. Participants performed three jumps on the force platform while being recorded with an iPhone 5s. Each jump was separated by a 2 min passive rest period.	Not reported	Not reported	Pearson r= 0.98 (Force platform); 0.94 (Yardstick)	ICC= 0.97 (inter-session); 0.99 (intra-rater)
	Carlos-Vivas et al., 2018	N= 40 (29 male and 11 female), recreationally active, healthy, sport sciences students, age= 21.4 ± 1.9 years, height= 174 ± 7 cm, body mass= 68.7 ± 8.4 kg	Force platform (BioWare v. 5.3.0.7, Kistler holding aG, Winterthur, Switzerland)	CMJ	Participants performed five CMJs on the force platform while being recorded with an iPhone 6.	28.6 ± 7.2	28.7 ± 7.2 (time in the air method ) 28.4 ± 6.8 (velocity at takeoff method)	ICC= 1.00 (inter-intruments reliability for time in the air method); 0.996 (inter-intruments reliability for velocity at takeoff method2);	ICC= 0.983 (wthin session-device)
	Chow et al., 2023	N= 30, physically active college students, 14 males and 16 females, age= 23.0 ± 1.7 years, height= 168 ± 6 cm, body mass= 61.9 ± 9.8 kg	Takei Vertical Jump Meter (Takei Scientific Instruments Co., Niigata, Japan), HomeCourt (homecourt.ai)	CMJ	Participants visited the laboratory twice, with two days in between, and performed three jumps each day. All jumps were recorded by My Jump 2, HomeCourt, and the Takei Vertical Jump Meter simultaneously.	40.9 ± 7.9	46.1 ± 7.6 (HomeCourt) 42.0 ± 8.1 (Takei Vertical Jump Meter)	Pearson r= 0.85 (My Jump 2 - HomeCourt) Pearson r= 0.93 (My Jump 2 - Takei Vertical Jump Meter)	ICC= 0.86 (within session-device for day 1) ICC= 0.88 (within session-device for day 2)
	Cruvinel-Cabral et a., 2018	N= 41, elderly people, 12 male (age: 73.2 ± 6.4 years, body mass= 68.3 ± 12.7 kg) and 29 female (age: 69.4 ± 8.9 years, body mass= 64.7 ± 12.6 kg)	Contact mat (Chronojump, version. 1.6.2; Boscosystem, Barcelona, Spain)	CMJ	Participants performed three CMJs. Contact mat and My Jump, were used simultaneously to assess VJ height.	10.2 ± 5.1	10.01 ± 5.0	Pearson r= 0.999	ICC= 0.948 (within session-device)
	Driller et al., 2017	N= 61 (30 male and 31 female), recreational to highly trained athletes, age= 20 ± 4 years, body mass= 76.4 ± 15.2 kg	Force plate (Dual-Axis Force Platform, PASCO, California, USA)	CMJ	Participants performed three CMJs on the force platform while being recorded with an iPhone 6s. Each jump was separated by a 5 seconds.	25.9 ± 7.9	25.1 ± 7.5	Pearson r= 0.96	ICC= 0.97 (inter-rater)
	Gallardo-Fuentes et al., 2016	N= 21 (14 male and 7 female), track and field national and international-level competitive athletes, age= 22.1 ± 3.6 years, height= 181 ± 8 cm, body mass= 74.0 ± 10.4 kg	Contact platform (Ergotester, Globus, Codogne, Italy)	CMJ SQJ DJ40	Participants completed the test protocol on two occasions, separated by 48 hours. Participants performed five jumps in three styles on the contact platform while being recorded with an iPhone 5s. Each jump was separated by a 2 min passive rest period.	Test results: CMJ: 37.0 ± 10.3 SQJ: 35.7 ± 9.1 DJ40: 31.6 ± 5.9 Re-test results: CMJ: 36.8 ± 9.5 SQJ: 34.6 ± 9.1 DJ40: 31.6 ± 7.0	Test results: CMJ: 37.1 ± 9.9 SQJ: 35.8 ± 8.8 DJ40: 31.5 ± 5.9 Re-test results: CMJ: 36.8 ± 9.3 SQJ: 34.9 ± 8.6 DJ40: 31.7 ± 7.0	CMJ Pearson r= 0.99 (between two intruments, first day); 0.99 (between two intruments, second day) Squat Jump Pearson r= 0.99 (between two intruments, first day); 0.99 (between two intruments, second day) Drop Jump Pearson r= 0.99 (between two intruments, first day); 0.99 (between two intruments, second day)	CMJ ICC= 0.99 (within session-device for first day); 0,99 (within session-device for second day) Pearson r= 0.95 (inter-session) Squat Jump ICC= 0.99 (iwithin session-device for first day); 0,98 (within session-device for second day) Pearson r= 0.90 (inter-session) Drop Jump ICC= 0.99 (within session-device for first day); 0,98 (within session-device for second day) Pearson r= 0.87 (inter-session)
	Gür and Ayan, 2023	N= 24 (13 male and 11 female),healthy sedentary individuals, age= 22.3 ± 1.1 years, height= 170 ± 9 cm, body mass= 64.0 ± 10.7 kg	Smart Jump (Fusion Sport, Queensland, Avustralya)	CMJ	After the aerobic and dynamic stretching warm-up protocol, each participant performed four CMJ jumps with maximal effort. Participants were given a 2-minute passive recovery between each trial. Jumps were recorded simultaneously with the My Jump 2 mobile app and Fusion Sport brand Smart Jump splash mat device.	33.3 ± 7.3 (jump 1) 33.9 ± 7.0 (jump 2) 33.6 ± 6.4 (jump 3) 33.9 ± 6.2 (jump 4)	33.5 ± 7.3 (jump 1) 33.4 ± 6.9 (jump 2) 34.2 ± 6.2 (jump 3) 34.5 ± 6.2 (jump 4)	Pearson r= 0.99	ICC= 0.99 (within session-device)
	Haynes et al., 2019	N= 14, male sports sciences student, age= 29.5 ± 9.9 years, height= 178 ± 10 cm, body mass= 81.4 ± 14.1 kg	Force platform (FP8, Hurlab, Finland)	DJ20 DJ40	Participants completed the test protocol on two occasions, separated by seven days. Participants performed three jumps (drop heights of 20 and 40 cm) on the force plate while being recorded with an iPhone 5s. Each jump was separated by a 2 min passive rest period.	DJ20: 23.8 ± 7.3 DJ40: 22.6 ± 5.6	DJ20: 23.3 ± 6.2 DJ40: 23.3 ± 5.3	Drop jump from 20 cm Pearson r= 0.812 Drop jump from 40 cm Pearson r= 0.959	Drop jump from 20 cm ICC= 0.803 (within session-device) Drop jump from 40 cm ICC= 0.958 (within session-device)
	Jimenez-Olmedo et al., 2022	N= 39, active adult athletes, 25 male (age= 22.2 ± 2.7 years, height= 180.1 ± 4.4 cm, body mass= 77.6 ± 6.8 kg) and 14 female (age= 23.2 ± 1.8 years, height= 170.7 ± 4.4 cm, body mass= 66.2 ± 4.0 kg)	two iPhone 7 units (Apple Inc., Cupertino, CA, USA)	CMJ	Two identical smartphones recorded 195 countermovement jump executions at heights 30 and 90 cm, which were randomly assessed by three experienced observers. The videos were randomly analyzed in regard to the observation heights, jump trials, and participants.	Not reported	Not reported	Not reported	CMJ ICC= 0.99 (between-observer) ICC= 0.99 (within-observer)
	Patiño-Palma et al., 2022	N= 119, high-performance athletes from different sports disciplines, age= 18.5 ± 1.3 years, height= 174 ± 6 cm, body mass= 67.4 ± 6.0 kg	Chronojump Boscosystem (Barcelona, Spain), OptoGait (Bolzano, Italy), and Wheeler Jump (Wheeler Sports Tech, FL, USA)	CMJ	Jump performance was evaluated through the CMJ in a training session using the Chronojump Boscosystem contact platform, the OptoGait photoelectric system, and the My Jump 2 mobile application as measurement tools, comparing the results with the values obtained with the Wheeler Jump sensor.	CMJ: 42.8 ± 6.9	CMJ: 39.3 ± 7.1	Rho= 0.994	ICC= 0.993 (within session-device)
	Plakoutsis et al., 2023	N= 34, 22 male and 12 female, collegiate athletes, age= 21.6 ± 5.7 years	KForce Plates (K-Invent, Montpellier, France)	CMJ	Participants performed three maximal CMJs while standing on a portable force platform. The jumps were recorded with a portable KForce plates system and My Jump 2 through iPhone 13 at the same time. Each participant repeated the testing procedure after seven days in order to assess the reliability of the measurements (ICC).	Not reported	Not reported	Pearson r= 1.00	Not reported
	Soares et al., 2023	N= 21 (15 male and 6 female), healthy, judo athletes, age= 26.4 ± 5.4 years, height= 172 ± 8 cm, body mass= 72.6 ± 12.9 kg	Chronojump Boscosystem (Barcelona, Spain)	CMJ	Participants performed two countermovement jumps on the Chronojump platform (42 jumps). Simultaneously, the videos of the jumps were captured using recommendations in the app and were later processed and analyzed independently by two evaluators.	CMJ: 26.4 ± 8.9 (Evaluator 1) CMJ: 26.3 ± 8.1 (Evaluator 2)	CMJ: 26.7 ± 8.1	ICC= 0.94 (Evaluator 1 vs Chronojump) ICC= 0.97 (Evaluator 2 vs Chronojump)	ICC= 0.95 (inter-rater)
	Stanton et al., 2017	N= 29 (10 male and 19 female), healthy, recreationally active adults, age= 26.4 ± 5.4 years, height= 172 ± 8 cm, body mass= 72.6 ± 12.9 kg	AMTI BP400 800-2000 force plate (Advanced Mechanical Technology Inc., Watertown, MA)	CMJ DJ30	Participants completed the test protocol on two occasions, separated by seven days. Participants performed three jumps in two styles on the force plate while being recorded with an iPhone 5s. Each jump was separated by a 2 min passive rest period.	CMJ: 20.6 ± 8.5 DJ30: 19.4 ± 8.4	CMJ: 20.4 ± 7.6 DJ30: 20.3 ± 8.3	Pearson r= 0.997 Pearson r= 0.998	CMJ ICC= 0.99 (within session-device); 0.99 (intra-rater) Drop Jump ICC= 0.99 (within session-device); 0.99 (inra-rater)
	Yingling et al., 2018	N= 135, healthy adults, 94 male (age: 18-29 years, height= 177 ± 8 cm, body mass= 72.8 ± 9.9 kg) and 41 female (age: 18-39 years, height= 167 ± 8 cm, body mass= 63.5 ± 9.3 kg)	Vertec linear position transducers (JUMPUSA.com, Sunnyvale, CA, USA)	CMJAS	Participants performed three jumps. Vertec and My Jump, were used simultaneously to assess VJ height.	43.05 ± 12.13	51.93 ± 14.36	Pearson r= 0.813	ICC= 0.813 (consistency); 0.665 (absolute agreement)
	CMJ: countermovement jump; CMJSL: single leg countermovement jump; SQJ: squat jump; CMJAS: countermovement jump with arm swing; DJ: drop jump; DJSL: single leg drop jump; r: correlation coefficient; ICC: intraclass correlation coefficient,
